# Supplementary material for: Ecological and Human Health Risk Assessment of Heavy Metals in Cultured Shrimp and Aquaculture Sludge
Source: Toxics. 2022 Apr 2;10(4):175. doi: 10.3390/toxics10040175 (PMC9025133; doi:10.3390/toxics10040175)
Supplement: Supplementary file 1 [file toxics-10-00175-s001.zip]

Archive with 1 entries (1 files):
- toxics-1658101-supplementary.pdf
